# Supplementary material for: Disruption of Intracellular Calcium Homeostasis Leads to ERLIN2-Linked Hereditary Spastic Paraplegia in Patient-Derived Stem Cell Models
Source: Hum Mutat. 2023 Jun 16;2023:4834423. doi: 10.1155/2023/4834423 (PMC11919107; doi:10.1155/2023/4834423)
Supplement: Supplementary Materials — The supplementary material contains Supplementary Figures 1–4 and Supplementary Tables S1 and S2; the figure legends and table legends are available in the supplementary files. [file 4834423.f1.zip]

Archive with 2 entries (2 files):
- revised Supplemental Figures.docx
- revised Supplemental Table.docx
